# Supplementary material for: Association of Metabolic Syndrome with the Risk of Head and Neck Cancer: A 10-Year Follow-Up Study of 10 Million Initially Healthy Individuals
Source: Cancers (Basel). 2023 Aug 15;15(16):4118. doi: 10.3390/cancers15164118 (PMC10452383; doi:10.3390/cancers15164118)
Supplement: Supplementary file 1 [file cancers-15-04118-s001.zip]

Archive with 1 entries (1 files):
- cancers-2543693-supplementary.pdf
